# Supplementary material for: Synthesis, Structure and Antileishmanial Evaluation of Endoperoxide–Pyrazole Hybrids
Source: Molecules. 2022 Aug 24;27(17):5401. doi: 10.3390/molecules27175401 (PMC9457810; doi:10.3390/molecules27175401)
Supplement: Supplementary file 1 [file molecules-27-05401-s001.zip]

Archive with 1 entries (1 files):
- molecules-1835290-supplementary.pdf
